# Supplementary material for: Extracting Behaviorally Relevant Traits from Natural Stimuli: Benefits of Combinatorial Representations at the Accessory Olfactory Bulb
Source: PLoS Comput Biol. 2016 Mar 3;12(3):e1004798. doi: 10.1371/journal.pcbi.1004798 (PMC4777510; doi:10.1371/journal.pcbi.1004798)
Supplement: S1 Data — The zipped folder contains matlab code files (*.m) with classifier codes and matlab data files (*.mat) with the single trial data used for classification. The folder also includes a readme file (*.docx) with a description of the code and the data files. (ZIP) [file pcbi.1004798.s003.zip]

Archive with 8 entries (8 files):
- supporting data and code/analyze_classifications.m
- supporting data and code/analyze_svm_classifications.m
- supporting data and code/classmat_set1.mat
- supporting data and code/classmat_set2.mat
- supporting data and code/classmat_set3.mat
- supporting data and code/read me.docx
- supporting data and code/train_perceptron.m
- supporting data and code/train_svm.m
