# Supplementary material for: Extracting Behaviorally Relevant Traits from Natural Stimuli: Benefits of Combinatorial Representations at the Accessory Olfactory Bulb
Source: PLoS Comput Biol. 2016 Mar 3;12(3):e1004798. doi: 10.1371/journal.pcbi.1004798 (PMC4777510; doi:10.1371/journal.pcbi.1004798)
Supplement: S1 Data — The zipped folder contains matlab code files (*.m) with classifier codes and matlab data files (*.mat) with the single trial data used for classification. The folder also includes a readme file (*.docx) with a description of the code and the data files. (ZIP) [file pcbi.1004798.s003.zip › supporting data and code/analyze_classifications.m]

function analyze_classifications(stim_set)
% Analyze the classifications for each of the data sets.
%
% inputs:
% stim_set: a number indicating which data set to analyze (1,2, or 3)
%
% The function does not return an output. The full results of the
% classification along with the classifying networks are saved in an 
% output file. (whose name is the name of the data file with a 'result' prefix)
% At the completon of each comparison, a summary of the performance is shown graphically.
%
% The function loads the relevant stimulus set, defines the relevant
% comprisons, and then calls the classifier for each classification. For
% each classification, the training procedure is repeated Nrepeats times.
% Within each repeat, classification begins with all units and in each
% stage, the unit with the smallest absolute weight is removed and training
% is repeated. Thus, the program executes a 3 levels loop: over groups,
% over repeats, and over units within a given comparison and repeat. 
% 
% The function uses the MATLAB train and net functions which are part of
% the neural network toolbox.
% 
% Annotated by YBS January 2016


% General classification parameters
Ntrain = 100;    % For each class
Ntest  = 100;    % For each class
Nrepeats  = 10;  % Number of times to repeat each classification process
MaxEpochs = 100; % Maximum number of epochs before terminating training
trainfunction = 'trainr'; % training parameters for the perceptron function

% This is the file used for training 
datafile = ['classmat_set' num2str(stim_set) '.mat'];
% This is the file with the classificaiton outcome
outfile =  ['result_' datafile];

load([datafile]);

% The following block (the switch statement) define the groups for each
% comparison. Note that some correspond to simple pairwise classifications
% and some to comparison of groups with more than a single member in each.
% Each comparison has a string that describes it ("str") and a description
% of the members of the 1st and 2nd group. For example, the 1st comparison
% for the vaginal secretion dataset is called str_9F_est because the two
% strains, both in estrus are compared at a dilution of 9F. This
% corresponds to the 1st and 7th stimuli, and are thus elements {1,1} and
% {1,2} in the group variable. 
switch stim_set    
     case 1  % the vaginal secretion data set
        str{1} = 'str_9F_est';
        group{1,1} = 1; group{1,2} = 7;
        
        str{2} = 'str_9F_non_est';
        group{2,1} = 4; group{2,2} = 10;
        
        str{3} = 'str_3F_est';
        group{3,1} = 2; group{3,2} = 8;
        
        str{4} = 'str_3F_non_est';
        group{4,1} = 5; group{4,2} = 11;
        
        str{5} = 'str 1F est';
        group{5,1} = 3; group{5,2} = 9;
        
        str{6} = 'str 1F non est';
        group{6,1} = 6; group{6,2} = 12;
        
        str{7} = 'stt_9F_BC';
        group{7,1} = 1; group{7,2} = 4;
        
        str{8} = 'stt_9F_C57';
        group{8,1} = 7; group{8,2} = 10;
        
        str{9} = 'stt_3F_BC';
        group{9,1} = 2; group{9,2} = 5;
        
        str{10} = 'stt_3F_C57';
        group{10,1} = 8; group{10,2} = 11;
        
        str{11} = 'stt_1F_BC';
        group{11,1} = 3; group{11,2} = 6;
        
        str{12} = 'stt_1F_C57';
        group{12,1} = 9; group{12,2} = 12;
        
        str{13} = 'str_est';
        group{13,1} = [1 2 3]; group{13,2} = [7 8 9];
        
        str{14} = 'str_non_est';
        group{14,1} = [4 5 6]; group{14,2} = [10 11 12];
        
        str{15} = 'stt_BC';
        group{15,1} = [1 2 3]; group{15,2} = [4 5 6];
        
        str{16} = 'stt_C57';
        group{16,1} = [7 8 9]; group{16,2} = [10 11 12];
        
        str{17} = 'str';
        group{17,1} = [1 2 3 4 5 6]; group{17,2} = [7 8 9 10 11 12];
        
        str{18} = 'stt';
        group{18,1} = [1 2 3 7 8 9]; group{18,2} = [4 5 6 10 11 12];
    
    case 2  % the urine data set
        str{1} = 'str_300_est';
        group{1,1} = 1; group{1,2} = 7;
        
        str{2} = 'str_300_non_est';
        group{2,1} = 4; group{2,2} = 10;
        
        str{3} = 'str_100_est';
        group{3,1} = 2; group{3,2} = 8;
        
        str{4} = 'str_100_non_est';
        group{4,1} = 5; group{4,2} = 11;
        
        str{5} = 'str 33 est';
        group{5,1} = 3; group{5,2} = 9;
        
        str{6} = 'str 33 non est';
        group{6,1} = 6; group{6,2} = 12;
        
        str{7} = 'stt_300_BC';
        group{7,1} = 1; group{7,2} = 4;
        
        str{8} = 'stt_300_C57';
        group{8,1} = 7; group{8,2} = 10;
        
        str{9} = 'stt_100_BC';
        group{9,1} = 2; group{9,2} = 5;
        
        str{10} = 'stt_100_C57';
        group{10,1} = 8; group{10,2} = 11;
        
        str{11} = 'stt_33_BC';
        group{11,1} = 3; group{11,2} = 6;
        
        str{12} = 'stt_33_C57';
        group{12,1} = 9; group{12,2} = 12;
        
        str{13} = 'str_est';
        group{13,1} = [1 2 3]; group{13,2} = [7 8 9];
        
        str{14} = 'str_non_est';
        group{14,1} = [4 5 6]; group{14,2} = [10 11 12];
        
        str{15} = 'stt_BC';
        group{15,1} = [1 2 3]; group{15,2} = [4 5 6];
        
        str{16} = 'stt_C57';
        group{16,1} = [7 8 9]; group{16,2} = [10 11 12];
          
        str{17} = 'str';
        group{17,1} = [1 2 3 4 5 6]; group{17,2} = [7 8 9 10 11 12];
        
        str{18} = 'stt';
        group{18,1} = [1 2 3 7 8 9]; group{18,2} = [4 5 6 10 11 12];
        
    case  3  % the across secretion data set
        
        str{1} = 'str_saliva_est';
        group{1,1} = 1; group{1,2} = 7;
        
        str{2} = 'str_saliva_non_est';
        group{2,1} = 4; group{2,2} = 10;
        
        str{3} = 'str_urine_est';
        group{3,1} = 2; group{3,2} = 8;
        
        str{4} = 'str_urine_non_est';
        group{4,1} = 5; group{4,2} = 11;
        
        str{5} = 'str VS est';
        group{5,1} = 3; group{5,2} = 9;
        
        str{6} = 'str VS non est';
        group{6,1} = 6; group{6,2} = 12;
        
        str{7} = 'stt_saliva_BC';
        group{7,1} = 1; group{7,2} = 4;
        
        str{8} = 'stt_saliva_C57';
        group{8,1} = 7; group{8,2} = 10;
        
        str{9} = 'stt_urine_BC';
        group{9,1} = 2; group{9,2} = 5;
        
        str{10} = 'stt_urine_C57';
        group{10,1} = 8; group{10,2} = 11;
        
        str{11} = 'stt_VS_BC';
        group{11,1} = 3; group{11,2} = 6;
        
        str{12} = 'stt_VS_C57';
        group{12,1} = 9; group{12,2} = 12;
        
        str{13} = 'str saliva';
        group{13,1} = [1 4]; group{13,2} = [7 10];
        
        str{14} = 'str urine';
        group{14,1} = [2 5]; group{14,2} = [8 11];
        
        str{15} = 'str VS';
        group{15,1} = [3 6]; group{15,2} = [9 12];
        
        str{16} = 'stt saliva';
        group{16,1} = [1 7]; group{16,2} = [4 10];
        
        str{17} = 'stt urine';
        group{17,1} = [2 8]; group{17,2} = [5 11];
        
        str{18} = 'stt VS';
        group{18,1} = [3 9]; group{18,2} = [6 12];
        
        str{19} = 'str';
        group{19,1} = [1 2 3 4 5 6]; group{19,2} = [7 8 9 10 11 12];
        
        str{20} = 'stt';
        group{20,1} = [1 2 3 7 8 9]; group{20,2} = [4 5 6 10 11 12];
end


% Make a readable display of the groups, on the command line
for i = 1:length(str)
    disp(['comparison ' num2str(i)])
    disp(str{i})
    for j = 1:length(group{i,1})
        disp([stim_names{group{i,1}(j)}])
    end
    disp('vs')
    for j = 1:length(group{i,2})
        disp([stim_names{group{i,2}(j)}])
    end
    disp(['----------------------'])
end

% Train perceptrons for each comparison and each number of inputs
train_fig = figure;
set(train_fig,'name',['perceptron performance ' stim_set])

% run over all comparisons
for i = 1:length(group) 
    % run over all repeats        
    for r = 1:Nrepeats          
        % initialize the response matrix
        thisX = X; 
        Xinds = 1:size(X,1);        
        % run over all units while there is still at least one neuron in the matrix
        for k = 1:size(X,1)  
            % provide command line output of current stage
            disp(['comparison ' num2str(i) ' cycle ' num2str(k) ' of ' num2str(size(X,1)) ' repeat ' num2str(r)])
            % start the clock (for measuring time required for each comparison)
            tic 
            % call the training function
            [per_net{i,k,r},per_CM{i,k,r},per_PC(i,k,r), TR{i,k,r},INF{i,k,r}] = train_perceptron(thisX,T,group{i,1},group{i,2},Ntrain,Ntest,MaxEpochs,trainfunction,[]);
            % result on training set
            per_perf(i,k,r) = min(TR{i,k,r}.perf);
            % number of training cycles 
            train_cycles(i,k,r) = length(TR{i,k,r}.perf) - 1;
            % clock the time required
            elapsed_time(i,k,r) = toc;            
            % get the weights assigned to these units
            these_weights = INF{i,k,r};              
            % find the index unit with the smallest weight assigned 
            [min_weight, min_ind] = min(abs(these_weights));
            % find the unit in the Xinds array
            this_unit_with_lowest_weight = Xinds(min_ind);  
            % save the identity of the unit with the smallest weight
            unit_with_lowest_weight(i,k,r) =  this_unit_with_lowest_weight; 
            % update the response matrix, with the unit with smallest weight removed
            thisX(min_ind,:) = [];
            Xinds(min_ind) = [];
        end
        % Calculate the mean performance (over the repeated training cycles)
        mean_per_PC = mean(per_PC,3);
        mean_per_perf = mean(per_perf,3);
        mean_train_cycles = mean(train_cycles,3);
        mean_elapsed_time = mean(elapsed_time,3);        
    end
    
    % save the classification results after every comparison     
    disp('saving')
    save(outfile);
    
    % update the display after each run
    figure(train_fig)
    subplot(2,2,1)
    plot(mean_per_PC');
    set(gca,'xlim',[0 size(X,1)+1])
    set(gca,'ylim',[40 101])
    title('mean percent correct')
    subplot(2,2,2)
    plot(1 - mean_per_perf');
    title('mean performance')
    set(gca,'xlim',[0 size(X,1)+1])
    set(gca,'ylim',[0.4 1.1])
    subplot(2,2,3)
    plot(mean_train_cycles');
    set(gca,'xlim',[0 size(X,1)+1])
    set(gca,'ylim',[-10 1050])
    title('mean train cycles')
    subplot(2,2,4)
    plot(mean_elapsed_time');
    set(gca,'xlim',[0 size(X,1)+1])
    title('mean train time')   
    drawnow
end
