# Supplementary material for: Extracting Behaviorally Relevant Traits from Natural Stimuli: Benefits of Combinatorial Representations at the Accessory Olfactory Bulb
Source: PLoS Comput Biol. 2016 Mar 3;12(3):e1004798. doi: 10.1371/journal.pcbi.1004798 (PMC4777510; doi:10.1371/journal.pcbi.1004798)
Supplement: S1 Data — The zipped folder contains matlab code files (*.m) with classifier codes and matlab data files (*.mat) with the single trial data used for classification. The folder also includes a readme file (*.docx) with a description of the code and the data files. (ZIP) [file pcbi.1004798.s003.zip › supporting data and code/analyze_svm_classifications.m]

function analyze_svm_classifications(stim_set)
% based on analyze_svm_patnet_classifications_general
% analyze SVM performance
%
% This function is a simpler version of the analyze_classifications
% function. Instead of training by a perceptron, a support vector machine
% trainer is called.
% The goal is to check the performance of a support vector machine
% classifier on the same sets of units as tested for the perceptron.
% 
% The svmtrain and svmclassify functions are part of the MATLAB statistics
% toolbox.
%
% Annotated by YBS 2016

% number of training and testing samples
Ntrain = 100;
Ntest = 100; 

% The perceptron classificaiton file
perceptron_file = ['result_classmat_set' num2str(stim_set) '.mat'];
load(perceptron_file)

% define the SVM result file
outfile = ['SVM_' perceptron_file];

% The number of repeats can be rderived from the perceptron training
% results
n_reps = size(per_net,3);

% run over all comparisons
for i = 1:length(group) % a loop over all comparisons
    % run over all repeats
    for r = 1:n_reps
        % initialize the response array
        thisX = X;
        for k = 1:size(X,1) % while there is still at least one neuron in the matrix
            disp(['classification ' num2str(i) ' cycle ' num2str(k) ' of ' num2str(size(X,1)) ' repeat ' num2str(r)])
            % Call the SVM function
            try
                [SVMstruct{i,k,r},svm_CM{i,k,r},svm_PC(i,k,r)] = train_svm_v2(thisX,T,group{i,1},group{i,2},Ntrain,Ntest,'Quadratic',[]);
            catch % sometimes the SVM does not converge on a solution and an error is issued
                SVMstruct{i,k,r} = [];
                svm_CM{i,k,r} = [];
                svm_PC(i,k,r) = 0;
                disp(['error in SVM training, classification ' num2str(i) ' cycle ' num2str(k) ' of ' num2str(size(X,1)) ' repeat ' num2str(r)])
            end
            
            thisX = X;
            % remove all the units with the lowest weights
            thisX(unit_with_lowest_weight(i,[1:k],r),:) = [];            
        end
    end
    % Save the results
    save(outfile);    
end
