# Supplementary material for: Extracting Behaviorally Relevant Traits from Natural Stimuli: Benefits of Combinatorial Representations at the Accessory Olfactory Bulb
Source: PLoS Comput Biol. 2016 Mar 3;12(3):e1004798. doi: 10.1371/journal.pcbi.1004798 (PMC4777510; doi:10.1371/journal.pcbi.1004798)
Supplement: S1 Data — The zipped folder contains matlab code files (*.m) with classifier codes and matlab data files (*.mat) with the single trial data used for classification. The folder also includes a readme file (*.docx) with a description of the code and the data files. (ZIP) [file pcbi.1004798.s003.zip › supporting data and code/train_perceptron.m]

function [net,CM,PC,TR,INFL] = train_perceptron(X,T,C1,C2,Ntrain,Ntest,MaxEpochs,trainfunction,net)
% train the perceptron using the single trial responses
%
% inputs:
% X: an mxn array of responses (m is the number of units, n is the number of single trials)
% T: an 1xn array with the stimulus ID associated with each trial (i.e. each column in X)
% C1 and C2: arrays corresponding to the stimuli contained in each group
% Ntrain: number of samples for training
% Ntest: number of samples for testing performance 
% maxepochs: maximal number of training epochs 
% trainfunction: type of training function 
% net: if empty, then a new perceptron net will be generated. If a network
% object is given, then the current function will only test performance on
% the test set.
%
% outputs:
% net: the resulting network object
% CM: the confusion matrix, calculated on the test data
% PC: % correct classifications based on the confunsion matrix
% TR: training parameters as returned by the train function 
% INFL: influence of each unit, which is here synonymous with weights
% assigned by the classifier to each
%
% The function uses the MATLAB train and net functions which are part of
% the neural network toolbox.
%
% annotated by YBS January 2016

% find the indices in T which correspond to groups defined in C1 and C2
inds1 = find(ismember(T,C1));
inds2 = find(ismember(T,C2));

% test that there are enough samples for the first group (i.e. C1)
n1 = length(inds1);
if Ntrain + Ntest > n1
    disp('not enough samples of class 1 for distinct training and testing sets');
    return
end
% derive indices for the training and test set of the first group
inds1_tr  = inds1(1:Ntrain);
inds1_tst = inds1(Ntrain+1:Ntrain+Ntest);

% test that there are enough samples for the first second (i.e. C2)
n2 = length(inds2);
if Ntrain + Ntest > n2
    disp('not enough samples of class 2 for distinct training and testing sets');
    return
end
inds2_tr  = inds2(1:Ntrain);
inds2_tst = inds2(Ntrain+1:Ntrain+Ntest);

% generate the training data, conforming with the format
% required by the MATLAB train function. 
% response array
x = [X(:,inds1_tr) X(:,inds2_tr)]; 
% class array
t = [zeros(1,length(inds1_tr)) ones(1,length(inds2_tr))];

% training is only performed if there is no network
% is given as input
if isempty(net)    
    % create a perceptron network
    net = perceptron;   
    % assign the training function    
    net.trainFcn = trainfunction ; 
    % define the number of epochs
    net.trainParam.epochs = MaxEpochs; 
    % train the network
    [net TR ] = train(net,x,t);
else    
    TR = [];
end

% generate the test data, conforming with the format
% required by the MATLAB train function. 
% response array
xtst = [X(:,inds1_tst) X(:,inds2_tst)];
% class array
ttst = [zeros(1,length(inds1_tst)) ones(1,length(inds2_tst))];

% test the performance of the network on the test set 
y = net(xtst);
% quantify the performance of the network on the test data
CM(1,1) = sum(~y & ~ttst);
CM(1,2) = sum(~y & ttst);
CM(2,1) = sum(y & ~ttst);
CM(2,2) = sum(y & ttst);
% summarize the correct classifications as a single number (percentage)
PC = 100*(CM(1,1) + CM(2,2)) / (CM(1,1) + CM(2,2) + CM(1,2) + CM(2,1));
% derive the weighs and assign them to the INFL variable
weights = abs(net.IW{1,1});
INFL = weights;

return
