# Supplementary material for: Extracting Behaviorally Relevant Traits from Natural Stimuli: Benefits of Combinatorial Representations at the Accessory Olfactory Bulb
Source: PLoS Comput Biol. 2016 Mar 3;12(3):e1004798. doi: 10.1371/journal.pcbi.1004798 (PMC4777510; doi:10.1371/journal.pcbi.1004798)
Supplement: S1 Data — The zipped folder contains matlab code files (*.m) with classifier codes and matlab data files (*.mat) with the single trial data used for classification. The folder also includes a readme file (*.docx) with a description of the code and the data files. (ZIP) [file pcbi.1004798.s003.zip › supporting data and code/train_svm.m]

function [SVMstruct,CM,PC] = train_svm(X,T,C1,C2,Ntrain,Ntest,KernelFunc,SVMstruct)
% This function follows the same outline as train_perceptron except that
% the network is an SVM classifier. See the train_perceptron function for
% more details. 
%
% The svmtrain and svmclassify functions are part of the MATLAB statistics
% toolbox.
%
% annotated YBS 2016 (originaly train_svm_2)

inds1 = find(ismember(T,C1));
inds2 = find(ismember(T,C2));

n1 = length(inds1);
if Ntrain + Ntest > n1
    disp('not enough samples of class 1 for distinct training and testing sets');
    return
end
inds1_tr  = inds1(1:Ntrain);
inds1_tst = inds1(Ntrain+1:Ntrain+Ntest);
n2 = length(inds2);
if Ntrain + Ntest > n2
    disp('not enough samples of class 2 for distinct training and testing sets');
    return
end
inds2_tr  = inds2(1:Ntrain);
inds2_tst = inds2(Ntrain+1:Ntrain+Ntest);

x = [X(:,inds1_tr) X(:,inds2_tr)];
t = [zeros(1,length(inds1_tr)) ones(1,length(inds2_tr))];

xtst = [X(:,inds1_tst) X(:,inds2_tst)];
ttst = [zeros(1,length(inds1_tst)) ones(1,length(inds2_tst))];

if isempty(SVMstruct)
    disp('training SVM')
    SVMstruct = svmtrain(x',t,'kernel_function',KernelFunc);   
else
    disp('testing pretrained SVM')
end

y = svmclassify(SVMstruct,xtst');

CM(1,1) = sum(~y & ~ttst');
CM(1,2) = sum(~y & ttst');
CM(2,1) = sum(y & ~ttst');
CM(2,2) = sum(y & ttst');
PC = 100*(CM(1,1) + CM(2,2)) / (CM(1,1) + CM(2,2) + CM(1,2) + CM(2,1));


return
